# Supplementary material for: Genetic variant rs10251977 (G>A) in EGFR-AS1 modulates the expression of EGFR isoforms A and D
Source: Sci Rep. 2021 Apr 22;11:8808. doi: 10.1038/s41598-021-88161-3 (PMC8062556; doi:10.1038/s41598-021-88161-3)
Supplement: Supplementary file 2 — Supplementary Information 2. [file 41598_2021_88161_MOESM2_ESM.xls]

## Sheet: hsa-miR-891b miRWalk_GSEA_resul
Name	Hits	Pop Hits	List Total	Pop Total	Genes	Pvalue	adjusted Pvalue(BH)
hsa05224_Breast_cancer	6	147	7	7469	FZD5;FGF2;FGF1;EGFR;SHC3;WNT9B	0	0
hsa05226_Gastric_cancer	7	149	7	7469	FZD5;FGF2;FGF1;EGFR;MET;SHC3;WNT9B	0	0
hsa05225_Hepatocellular_carcinoma	5	168	7	7469	FZD5;EGFR;MET;SHC3;WNT9B	0	0
hsa05205_Proteoglycans_in_cancer	5	201	7	7469	FZD5;FGF2;EGFR;MET;WNT9B	0	0
hsa04014_Ras_signaling_pathway	5	232	7	7469	FGF2;FGF1;EGFR;MET;SHC3	0	0
hsa05200_Pathways_in_cancer	6	526	7	7469	FZD5;FGF2;FGF1;EGFR;MET;WNT9B	0.0001	0.0001
