# Supplementary material for: Genetic variant rs10251977 (G>A) in EGFR-AS1 modulates the expression of EGFR isoforms A and D
Source: Sci Rep. 2021 Apr 22;11:8808. doi: 10.1038/s41598-021-88161-3 (PMC8062556; doi:10.1038/s41598-021-88161-3)
Supplement: Supplementary file 3 — Supplementary Information 3. [file 41598_2021_88161_MOESM3_ESM.xls]

## Sheet: hsa-miR-138-5p miRWalk_GSEA_res
Name	Hits	Pop Hits	List Total	Pop Total	Genes	Pvalue	adjusted Pvalue(BH)
hsa05219_Bladder_cancer	7	41	22	7469	E2F2;E2F3;CDKN1A;EGFR;MYC;CCND1;KRAS	0	0
hsa05166_Human_T-cell_leukemia_virus_1_infection	17	255	22	7469	E2F2;WNT9A;AKT3;GSK3B;PIK3R1;E2F3;CDKN1A;MYC;CDKN2B;CCND1;KRAS;WNT1;SMAD3;WNT3;WNT9B;SMAD2;AKT2	0	0
hsa04919_Thyroid_hormone_signaling_pathway	7	116	22	7469	AKT3;GSK3B;PIK3R1;MYC;CCND1;KRAS;AKT2	0	0
hsa05206_MicroRNAs_in_cancer	9	299	22	7469	E2F2;E2F3;CDKN1A;EGFR;MET;MYC;CCND1;KRAS;WNT3	0	0
hsa05200_Pathways_in_cancer	22	526	22	7469	E2F2;WNT9A;AKT3;GSK3B;FGF5;PIK3R1;POLK;E2F3;CDKN1A;EGFR;MET;MYC;CDKN2B;CTNNA3;CCND1;KRAS;WNT1;SMAD3;WNT3;WNT9B;SMAD2;AKT2	0	0
hsa04630_JAK-STAT_signaling_pathway	7	162	22	7469	AKT3;PIK3R1;CDKN1A;EGFR;MYC;CCND1;AKT2	0	0
hsa04934_Cushing_syndrome	11	154	22	7469	E2F2;WNT9A;GSK3B;E2F3;CDKN1A;EGFR;CDKN2B;CCND1;WNT1;WNT3;WNT9B	0	0
hsa05224_Breast_cancer	17	147	22	7469	E2F2;WNT9A;AKT3;GSK3B;FGF5;PIK3R1;POLK;E2F3;CDKN1A;EGFR;MYC;CCND1;KRAS;WNT1;WNT3;WNT9B;AKT2	0	0
hsa01521_EGFR_tyrosine_kinase_inhibitor_resistance	7	79	22	7469	AKT3;GSK3B;PIK3R1;EGFR;MET;KRAS;AKT2	0	0
hsa05161_Hepatitis_B	10	144	22	7469	E2F2;AKT3;PIK3R1;E2F3;CDKN1A;MYC;CCND1;KRAS;SMAD3;AKT2	0	0
hsa05214_Glioma	10	71	22	7469	E2F2;AKT3;PIK3R1;POLK;E2F3;CDKN1A;EGFR;CCND1;KRAS;AKT2	0	0
hsa05163_Human_cytomegalovirus_infection	11	225	22	7469	E2F2;AKT3;GSK3B;PIK3R1;E2F3;CDKN1A;EGFR;MYC;CCND1;KRAS;AKT2	0	0
hsa04150_mTOR_signaling_pathway	9	151	22	7469	WNT9A;AKT3;GSK3B;PIK3R1;KRAS;WNT1;WNT3;WNT9B;AKT2	0	0
hsa05226_Gastric_cancer	22	149	22	7469	E2F2;WNT9A;AKT3;GSK3B;FGF5;PIK3R1;POLK;E2F3;CDKN1A;EGFR;MET;MYC;CDKN2B;CTNNA3;CCND1;KRAS;WNT1;SMAD3;WNT3;WNT9B;SMAD2;AKT2	0	0
hsa04012_ErbB_signaling_pathway	8	85	22	7469	AKT3;GSK3B;PIK3R1;CDKN1A;EGFR;MYC;KRAS;AKT2	0	0
hsa05222_Small_cell_lung_cancer	10	93	22	7469	E2F2;AKT3;PIK3R1;POLK;E2F3;CDKN1A;MYC;CDKN2B;CCND1;AKT2	0	0
hsa05167_Kaposi_sarcoma-associated_herpesvirus_infection	10	186	22	7469	E2F2;AKT3;GSK3B;PIK3R1;E2F3;CDKN1A;MYC;CCND1;KRAS;AKT2	0	0
hsa04933_AGE-RAGE_signaling_pathway_in_diabetic_complications	7	99	22	7469	AKT3;PIK3R1;CCND1;KRAS;SMAD3;SMAD2;AKT2	0	0
hsa05220_Chronic_myeloid_leukemia	11	76	22	7469	E2F2;AKT3;PIK3R1;POLK;E2F3;CDKN1A;MYC;CCND1;KRAS;SMAD3;AKT2	0	0
hsa05223_Non-small_cell_lung_cancer	10	66	22	7469	E2F2;AKT3;PIK3R1;POLK;E2F3;CDKN1A;EGFR;CCND1;KRAS;AKT2	0	0
hsa05216_Thyroid_cancer	5	37	22	7469	POLK;CDKN1A;MYC;CCND1;KRAS	0	0
hsa04068_FoxO_signaling_pathway	10	132	22	7469	AKT3;PIK3R1;CDKN1A;EGFR;CDKN2B;CCND1;KRAS;SMAD3;SMAD2;AKT2	0	0
hsa05225_Hepatocellular_carcinoma	19	168	22	7469	E2F2;WNT9A;AKT3;GSK3B;PIK3R1;POLK;E2F3;CDKN1A;EGFR;MET;MYC;CCND1;KRAS;WNT1;SMAD3;WNT3;WNT9B;SMAD2;AKT2	0	0
hsa04916_Melanogenesis	6	101	22	7469	WNT9A;GSK3B;KRAS;WNT1;WNT3;WNT9B	0	0
hsa04218_Cellular_senescence	12	160	22	7469	E2F2;AKT3;PIK3R1;E2F3;CDKN1A;MYC;CDKN2B;CCND1;KRAS;SMAD3;SMAD2;AKT2	0	0
hsa04066_HIF-1_signaling_pathway	5	100	22	7469	AKT3;PIK3R1;CDKN1A;EGFR;AKT2	0	0
hsa05210_Colorectal_cancer	12	86	22	7469	AKT3;GSK3B;PIK3R1;POLK;CDKN1A;EGFR;MYC;CCND1;KRAS;SMAD3;SMAD2;AKT2	0	0
hsa04662_B_cell_receptor_signaling_pathway	5	71	22	7469	AKT3;GSK3B;PIK3R1;KRAS;AKT2	0	0
hsa04926_Relaxin_signaling_pathway	7	130	22	7469	AKT3;PIK3R1;EGFR;KRAS;SMAD3;SMAD2;AKT2	0	0
hsa04390_Hippo_signaling_pathway	10	154	22	7469	WNT9A;GSK3B;MYC;CTNNA3;CCND1;WNT1;SMAD3;WNT3;WNT9B;SMAD2	0	0
hsa04110_Cell_cycle	9	124	22	7469	E2F2;GSK3B;E2F3;CDKN1A;MYC;CDKN2B;CCND1;SMAD3;SMAD2	0	0
hsa01522_Endocrine_resistance	9	98	22	7469	E2F2;AKT3;PIK3R1;E2F3;CDKN1A;EGFR;CCND1;KRAS;AKT2	0	0
hsa05165_Human_papillomavirus_infection	12	339	22	7469	WNT9A;AKT3;GSK3B;PIK3R1;CDKN1A;EGFR;CCND1;KRAS;WNT1;WNT3;WNT9B;AKT2	0	0
hsa05205_Proteoglycans_in_cancer	14	201	22	7469	WNT9A;AKT3;PIK3R1;CDKN1A;EGFR;MET;MYC;CCND1;KRAS;WNT1;WNT3;WNT9B;SMAD2;AKT2	0	0
hsa04015_Rap1_signaling_pathway	7	206	22	7469	AKT3;FGF5;PIK3R1;EGFR;MET;KRAS;AKT2	0	0
hsa04660_T_cell_receptor_signaling_pathway	5	101	22	7469	AKT3;GSK3B;PIK3R1;KRAS;AKT2	0	0
hsa05218_Melanoma	12	72	22	7469	E2F2;AKT3;FGF5;PIK3R1;POLK;E2F3;CDKN1A;EGFR;MET;CCND1;KRAS;AKT2	0	0
hsa04014_Ras_signaling_pathway	7	232	22	7469	AKT3;FGF5;PIK3R1;EGFR;MET;KRAS;AKT2	0	0
hsa04520_Adherens_junction	5	72	22	7469	EGFR;MET;CTNNA3;SMAD3;SMAD2	0	0
hsa05215_Prostate_cancer	10	97	22	7469	E2F2;AKT3;GSK3B;PIK3R1;E2F3;CDKN1A;EGFR;CCND1;KRAS;AKT2	0	0
hsa05231_Choline_metabolism_in_cancer	5	99	22	7469	AKT3;PIK3R1;EGFR;KRAS;AKT2	0	0
hsa04917_Prolactin_signaling_pathway	6	70	22	7469	AKT3;GSK3B;PIK3R1;CCND1;KRAS;AKT2	0	0
hsa05212_Pancreatic_cancer	12	75	22	7469	E2F2;AKT3;PIK3R1;POLK;E2F3;CDKN1A;EGFR;CCND1;KRAS;SMAD3;SMAD2;AKT2	0	0
hsa04151_PI3K-Akt_signaling_pathway	11	354	22	7469	AKT3;GSK3B;FGF5;PIK3R1;CDKN1A;EGFR;MET;MYC;CCND1;KRAS;AKT2	0	0
hsa04310_Wnt_signaling_pathway	8	146	22	7469	WNT9A;GSK3B;MYC;CCND1;WNT1;SMAD3;WNT3;WNT9B	0	0
hsa05221_Acute_myeloid_leukemia	6	66	22	7469	AKT3;PIK3R1;MYC;CCND1;KRAS;AKT2	0	0
hsa04371_Apelin_signaling_pathway	6	137	22	7469	AKT3;CCND1;KRAS;SMAD3;SMAD2;AKT2	0	0
hsa05160_Hepatitis_C	7	131	22	7469	AKT3;GSK3B;PIK3R1;CDKN1A;EGFR;KRAS;AKT2	0	0
hsa04550_Signaling_pathways_regulating_pluripotency_of_stem_cells	12	139	22	7469	WNT9A;AKT3;GSK3B;PIK3R1;MYC;KRAS;WNT1;SMAD3;WNT3;WNT9B;SMAD2;AKT2	0	0
hsa05213_Endometrial_cancer	11	58	22	7469	AKT3;GSK3B;PIK3R1;POLK;CDKN1A;EGFR;MYC;CTNNA3;CCND1;KRAS;AKT2	0	0
hsa05217_Basal_cell_carcinoma	7	63	22	7469	WNT9A;GSK3B;POLK;CDKN1A;WNT1;WNT3;WNT9B	0	0
hsa05211_Renal_cell_carcinoma	6	69	22	7469	AKT3;PIK3R1;CDKN1A;MET;KRAS;AKT2	0	0
hsa04510_Focal_adhesion	7	199	22	7469	AKT3;GSK3B;PIK3R1;EGFR;MET;CCND1;AKT2	0	0
hsa05142_Chagas_disease_(American_trypanosomiasis)	5	102	22	7469	AKT3;PIK3R1;SMAD3;SMAD2;AKT2	0	0
hsa05230_Central_carbon_metabolism_in_cancer	7	65	22	7469	AKT3;PIK3R1;EGFR;MET;MYC;KRAS;AKT2	0	0
hsa04910_Insulin_signaling_pathway	5	137	22	7469	AKT3;GSK3B;PIK3R1;KRAS;AKT2	0.0001	0.0001
hsa04010_MAPK_signaling_pathway	7	295	22	7469	AKT3;FGF5;EGFR;MET;MYC;KRAS;AKT2	0.0001	0.0001
hsa04722_Neurotrophin_signaling_pathway	5	119	22	7469	AKT3;GSK3B;PIK3R1;KRAS;AKT2	0.0001	0.0001
hsa04915_Estrogen_signaling_pathway	5	137	22	7469	AKT3;PIK3R1;EGFR;KRAS;AKT2	0.0001	0.0001
hsa05162_Measles	5	132	22	7469	AKT3;GSK3B;PIK3R1;CCND1;AKT2	0.0001	0.0001
hsa05169_Epstein-Barr_virus_infection	6	200	22	7469	AKT3;GSK3B;PIK3R1;CDKN1A;MYC;AKT2	0.0001	0.0001
hsa04072_Phospholipase_D_signaling_pathway	5	146	22	7469	AKT3;PIK3R1;EGFR;KRAS;AKT2	0.0002	0.0002
hsa04062_Chemokine_signaling_pathway	5	189	22	7469	AKT3;GSK3B;PIK3R1;KRAS;AKT2	0.0005	0.0005
hsa05203_Viral_carcinogenesis	5	201	22	7469	PIK3R1;CDKN1A;CDKN2B;CCND1;KRAS	0.0007	0.0007
